# Supplementary material for: Identification of Key Volatile Compounds in Tilapia during Air Frying Process by Quantitative Gas Chromatography–Ion Mobility Spectrometry
Source: Molecules. 2024 Sep 23;29(18):4516. doi: 10.3390/molecules29184516 (PMC11434510; doi:10.3390/molecules29184516)
Supplement: Supplementary file 1 [file molecules-29-04516-s001.zip]

Archive with 1 entries (1 files):
- molecules-3183840-supplementary.pdf
